# Supplementary material for: Immune infiltration landscape on prognosis and therapeutic response and relevant epigenetic and transcriptomic mechanisms in lung adenocarcinoma
Source: Front Immunol. 2022 Oct 6;13:983570. doi: 10.3389/fimmu.2022.983570 (PMC9582346; doi:10.3389/fimmu.2022.983570)
Supplement: Supplementary file 2 [file Table_1.xlsx]

## Sheet: Sheet1
Module	ID	Description	GeneRatio	BgRatio	pvalue	p.adjust	qvalue	geneID	Count
KEGG_Pathway_m3	hsa04014	Ras signaling pathway	47/841	232/6066	0.00393826	0.153076	0.138876	AKT3/ANGPT1/BDNF/CALM1/EFNA2/EFNA3/ETS1/ETS2/FGF10/FGF2/FGFR4/FLT1/FLT4/FOXO4/GAB2/GNG11/GNG2/GRIN1/KDR/MRAS/NTF3/NTRK2/PAK1/PDGFB/PDGFRA/PIK3R1/PIK3R2/PLA1A/PLA2G4A/PLA2G4C/PLA2G5/PLCE1/PLCG2/PRKCB/RAC3/RALB/RASAL1/RASGRP4/RASSF1/RGL1/RHOA/RRAS/SHC1/STK4/TEK/TIAM1/VEGFC	47
KEGG_Pathway_m3	hsa04024	cAMP signaling pathway	41/841	216/6066	0.0202	0.243747	0.221137	ADCY4/ADCY8/ADRB2/AKT3/ARAP3/ATP1A2/ATP1B3/BDNF/CACNA1C/CALM1/CHRM1/CNGA3/CREB3L4/EDN1/EDNRA/FXYD1/GNAI2/GRIA1/GRIA3/GRIN1/HCAR2/HCAR3/HHIP/JUN/MYL9/NFATC1/NFKBIA/PAK1/PDE3B/PDE4B/PIK3R1/PIK3R2/PLCE1/PLN/RAC3/RAPGEF4/RHOA/RRAS/SSTR1/TIAM1/VIP	41
KEGG_Pathway_m3	hsa04350	TGF-beta signaling pathway	21/841	94/6066	0.0163693	0.211632	0.192001	ACVR2B/BMP2/BMP8B/BMPR1A/BMPR2/CDKN2B/DCN/E2F5/ID1/ID2/ID3/ID4/PITX2/PPP2CB/RHOA/SMAD4/SMAD6/SMAD7/SMAD9/TGFB2/TGFBR2	21
KEGG_Pathway_m4	hsa04115	p53 signaling pathway	12/391	73/6066	0.00220411	0.0401638	0.0368641	CCNB1/CCNB2/CCND3/CCNE1/CDK1/CDKN2A/CHEK1/CHEK2/GTSE1/PMAIP1/RRM2/SERPINB5	12
KEGG_Pathway_m2	hsa04151	PI3K-Akt signaling pathway	8/34	354/6066	0.000590531	0.00944849	0.00808094	COL1A1/COL6A3/COMP/ITGA2/ITGAV/PGF/THBS2/TNC	8
KEGG_Pathway_m6	hsa04012	ErbB signaling pathway	7/190	85/6066	0.0166861	0.238611	0.22131	CBL/GAB1/HRAS/MAP2K2/MAPK1/RPS6KB2/SOS2	7
KEGG_Pathway_m4	hsa04218	Cellular senescence	19/391	156/6066	0.00518197	0.0849844	0.0780023	CCNA2/CCNB1/CCNB2/CCND3/CCNE1/CDC25A/CDK1/CDKN2A/CHEK1/CHEK2/E2F2/E2F3/EIF4EBP1/FOXM1/PPP3CA/RASSF5/RBL1/RBL2/SLC25A4	19
KEGG_Pathway_m5	hsa04150	mTOR signaling pathway	8/152	155/6066	0.0402504	0.609026	0.598341	ATP6V1E1/DVL2/FZD6/STRADA/TELO2/ULK1/WDR24/WNT10B	8
KEGG_Pathway_m2	hsa04657	IL-17 signaling pathway	3/34	94/6066	0.0152399	0.121919	0.104273	MMP13/MMP3/MMP9	3
KEGG_Pathway_m4	hsa01200	Carbon metabolism	13/391	117/6066	0.0372393	0.333646	0.306235	ACSS2/CAT/FBP1/GAPDH/IDNK/PFKP/PGK1/PSAT1/PSPH/RGN/RPE/SHMT2/TPI1	13
GO_BP_m3	GO:0016055	Wnt signaling pathway	83/2001	498/17913	0.000120186	0.00318598	0.00260885	ADGRA2/APCDD1/ARHGEF19/ARRB2/ATP6V1C2/BARX1/BCL9/BMP2/CALM1/CAV1/CDK14/CELSR3/CLTC/DAB2/DAB2IP/DIXDC1/DKK2/DKK3/EGR1/FAM53B/FERMT1/FERMT2/FGF10/FOXO1/FZD4/GID8/GNG2/GPC3/GRHL3/GRK5/HDAC1/HHEX/ILK/JUP/KLF4/KLHL12/LATS2/LGR4/LRRFIP2/MAGI2/MCC/MDK/MITF/MKS1/MYOC/NFATC1/NKD1/NLE1/PLCG2/PLPP3/PRICKLE1/PSMB2/PSMC5/PTEN/PTPRO/PYGO1/PYGO2/RECK/RHOA/RNF146/ROR1/RSPO2/SCEL/SEMA5A/SOSTDC1/SOX17/SOX4/SOX7/ST…	83
GO_BP_m3	GO:0016049	cell growth	74/2001	466/17913	0.00113194	0.0169367	0.0138687	ACVRL1/ADAM15/ADRA1A/AGTR1/AGTR2/APBB2/BDNF/BMPR2/BTG1/C9orf72/CEACAM1/CHPT1/CLSTN3/COBL/CRABP2/CRYAB/CTTN/CXCL12/CYP27B1/DDR1/EDN1/ENO1/EPB41L3/FAM107A/FBLN5/FHL1/GJA1/HBEGF/HYAL1/HYAL2/IGFBP7/ILK/ITGA4/LIMK1/LTBP4/NDEL1/NDN/NET1/NTRK3/OLFM1/PAFAH1B1/PAK1/PI16/PLCE1/PPARG/PRDM11/RASAL1/RERG/RGS2/RHOA/RTN4/S100A8/SDCBP/SEMA3G/SEMA5A/SFN/SGK1/SH3GL2/SLIT2/SLIT3/SMAD4/SOCS2/SOX17/SPP1/SRF/TGFB2/TGF…	74
GO_BP_m3	GO:0050863	regulation of T cell activation	55/2001	307/17913	0.000267247	0.00579477	0.00474507	ADAM8/AGER/ANXA1/ARG1/CAV1/CCL21/CD160/CD1D/CD4/CD83/CEACAM1/CLC/CYP26B1/DLG5/DNAJA3/DOCK8/EFNB1/EFNB2/EGR3/FADD/FGL1/FYN/HLA-DPB1/HLX/IL1B/IL1RL2/IL6/IL7R/IRF1/ITPKB/LILRB2/LRRC32/MAP3K8/MDK/NLRP3/PAG1/PAK1/PDCD1LG2/PDE5A/PIK3R1/PRNP/PTPN6/PTPRC/PYCARD/RHOA/SASH3/SMAD7/SOX13/STAT5B/TGFBR2/TNFRSF18/TNFRSF1B/TNFRSF21/VSIG4/ZEB1	55
GO_BP_m4	GO:0043087	regulation of GTPase activity	31/964	410/17913	0.035743	0.303921	0.277165	ADRB1/ALS2CL/ARFGAP2/ARHGAP24/ARHGAP44/ARRB1/ASAP3/CPEB2/DENND1A/DEPDC1/DEPDC1B/DVL3/ECT2/EPHA4/EZH2/FGD1/GARNL3/GNAQ/IQGAP3/LRRK2/NEDD9/PGAM5/RACGAP1/RANBP1/RANGAP1/RAPGEF3/RCC2/RGN/RGS20/SPRY2/TBC1D2	31
GO_BP_m4	GO:0097193	intrinsic apoptotic signaling pathway	28/964	277/17913	0.00103025	0.0272044	0.0248095	ATAD5/BRCA1/BRCA2/CASP2/CHAC1/CHEK2/CRIP1/DAPK2/DDX5/DNAJC10/E2F2/ERO1A/FIGNL1/FNIP2/LRRK2/MELK/MSH6/MUC1/PARP1/PDK1/PINK1/PMAIP1/POU4F1/PPIF/TMEM117/TPT1/TRIB3/ZNF385B	28
GO_BP_m4	GO:0032147	activation of protein kinase activity	26/964	303/17913	0.0129843	0.161117	0.146933	ADCY9/ARRB1/AVPI1/CD81/CDK1/CDK5R1/DBF4B/ECT2/EMP2/GPRC5A/GPRC5C/GRM4/IL23A/IQGAP3/IRAK1/KIF14/LRRK2/MAP3K6/MAPK10/NOD1/PINK1/PLA2G1B/PRKAR1A/PRKCZ/TNFSF15/TPX2	26
GO_BP_m6	GO:0002446	neutrophil mediated immunity	22/449	499/17913	0.00776566	0.249134	0.228701	ANO6/APRT/ARMC8/C1orf35/DDX3X/DGAT1/GUSB/HEBP2/IQGAP1/MAPK1/NAPRT/NFKB1/NIT2/NME2/PRDX4/PSMA5/PSMC3/PSMD13/PSMD14/ROCK1/S100A11/VCL	22
GO_BP_m5	GO:0006914	autophagy	21/457	471/17913	0.00982081	0.563348	0.553205	ATG2A/ATG9B/ATP13A2/ATP6V1E1/BMF/HDAC10/HGS/MARK2/NRBF2/OSBPL7/RAB23/SNRNP70/SREBF1/STAM/STX12/SUPT5H/TRIM17/TRIM65/ULK1/ULK3/WDR24	21
GO_BP_m3	GO:0198738	cell-cell signaling by wnt	83/2001	500/17913	0.000137856	0.00356173	0.00291654	ADGRA2/APCDD1/ARHGEF19/ARRB2/ATP6V1C2/BARX1/BCL9/BMP2/CALM1/CAV1/CDK14/CELSR3/CLTC/DAB2/DAB2IP/DIXDC1/DKK2/DKK3/EGR1/FAM53B/FERMT1/FERMT2/FGF10/FOXO1/FZD4/GID8/GNG2/GPC3/GRHL3/GRK5/HDAC1/HHEX/ILK/JUP/KLF4/KLHL12/LATS2/LGR4/LRRFIP2/MAGI2/MCC/MDK/MITF/MKS1/MYOC/NFATC1/NKD1/NLE1/PLCG2/PLPP3/PRICKLE1/PSMB2/PSMC5/PTEN/PTPRO/PYGO1/PYGO2/RECK/RHOA/RNF146/ROR1/RSPO2/SCEL/SEMA5A/SOSTDC1/SOX17/SOX4/SOX7/ST…	83
GO_BP_m4	GO:0071214	cellular response to abiotic stimulus	27/964	310/17913	0.00957931	0.128049	0.116776	AURKB/BLM/CASP2/CDC25A/CHEK1/CHEK2/CHP1/CRIP1/CRY2/CUL4B/ECT2/ELK1/FIGNL1/GCLC/H2AFX/MAPK10/N4BP1/PARP1/PBK/POLD1/RAD51/RAD51AP1/RHNO1/SERPINB6/SLC2A1/TLK2/YAP1	27
