# Supplementary material for: Immune infiltration landscape on prognosis and therapeutic response and relevant epigenetic and transcriptomic mechanisms in lung adenocarcinoma
Source: Front Immunol. 2022 Oct 6;13:983570. doi: 10.3389/fimmu.2022.983570 (PMC9582346; doi:10.3389/fimmu.2022.983570)
Supplement: Supplementary file 3 [file Table_2.xlsx]

## Sheet: Sheet1
DEG	logFC	AveExpr	t	P.Value	adj.P.Val	B
Th2 cells	0.0709435	0.229802	17.6483	8.76896e-55	2.10455e-53	113.76
NK CD56dim cells	0.0318472	0.0111734	4.44752	1.06653e-05	1.82833e-05	1.8493
Tgd	0.0249562	-0.0784238	3.09449	0.00207951	0.00249541	-3.11295
T helper cells	0.000675643	0.496014	0.265417	0.790795	0.790795	-7.82361
NK cells	-0.0130446	0.316423	-4.85606	1.59403e-06	3.18806e-06	3.6732
Th1 cells	-0.0138935	0.182881	-2.99063	0.00291825	0.00333515	-3.42346
Cytotoxic cells	-0.0140219	0.166426	-1.62884	0.103963	0.113415	-6.53508
Tem	-0.0149468	0.376	-3.29635	0.00104755	0.00139673	-2.48025
TReg	-0.0154282	0.057705	-1.52463	0.127969	0.133533	-6.69866
Tcm	-0.0163727	0.344812	-4.18346	3.3793e-05	5.40688e-05	0.749343
CD8 T cells	-0.0165576	0.415657	-6.50837	1.81569e-10	5.44706e-10	12.4975
B cells	-0.0220062	0.0735774	-3.17902	0.0015673	0.00197974	-2.85269
Eosinophils	-0.0251059	0.273007	-9.00589	4.23731e-18	2.03391e-17	29.7955
TFH	-0.0284846	0.247613	-7.18877	2.33272e-12	9.33088e-12	16.7664
aDC	-0.0320109	0.274859	-3.88956	0.00011369	0.000170535	-0.400795
Neutrophils	-0.0322775	0.174373	-5.27029	2.01231e-07	4.3905e-07	5.67105
NK CD56bright cells	-0.0349105	0.232814	-4.7272	2.94752e-06	5.44158e-06	3.08204
T cells	-0.038758	0.152708	-3.55018	0.000420509	0.00059366	-1.63044
pDC	-0.0496342	0.165268	-5.27381	1.97602e-07	4.3905e-07	5.68866
Macrophages	-0.0527253	0.4586	-6.68513	6.05513e-11	2.07604e-10	13.5724
Th17 cells	-0.0551948	0.263559	-6.25642	8.33627e-10	2.223e-09	11.0076
iDC	-0.0690997	0.284225	-12.481	2.15872e-31	1.72697e-30	60.1469
Mast cells	-0.0857859	0.0877565	-14.7913	1.82228e-41	2.18674e-40	83.2182
DC	-0.0958895	0.152661	-10.6904	3.27939e-24	1.96763e-23	43.7294
